# Supplementary material for: ﻿A new genus of Textricini Lehtinen, 1967 (Araneae, Agelenidae) from Anatolia
Source: Zookeys. 2023 Feb 28;1151:31–45. doi: 10.3897/zookeys.1151.100430 (PMC10193445; doi:10.3897/zookeys.1151.100430)
Supplement: XML Treatment for Textricini [file zookeys.1151.100430-treatment1.xml]

<!DOCTYPE tp:taxon-treatment
  PUBLIC "-//TaxonX//DTD Taxonomic Treatment Publishing DTD v0 20100105//EN" "tax-treatment-NSO.dtd">
<tp:taxon-treatment xmlns:tp="http://www.plazi.org/taxpub"><tp:treatment-meta><kwd-group><label>Taxon classification</label><kwd>
                <named-content content-type="kingdom">Animalia</named-content>
              </kwd><kwd>
                <named-content content-type="order">Araneae</named-content>
              </kwd><kwd>
                <named-content content-type="family">Agelenidae</named-content>
              </kwd></kwd-group><mixed-citation publication-type="journal"><person-group><name><surname>Kaya</surname><given-names>Rahşen S.</given-names></name><name><surname>Zamani</surname><given-names>Alireza</given-names></name><name><surname>Yağmur</surname><given-names>Ersen Aydın</given-names></name><name><surname>Marusik</surname><given-names>Yuri M.</given-names></name></person-group><article-title>﻿A new genus of <tp:taxon-name><tp:taxon-name-part taxon-name-part-type="tribe">Textricini</tp:taxon-name-part></tp:taxon-name> Lehtinen, 1967 (<tp:taxon-name><tp:taxon-name-part taxon-name-part-type="order">Araneae</tp:taxon-name-part></tp:taxon-name>, <tp:taxon-name><tp:taxon-name-part taxon-name-part-type="family">Agelenidae</tp:taxon-name-part></tp:taxon-name>) from Anatolia</article-title><source>Zookeys</source><day>28</day><month>02</month><year>2023</year><volume>1151</volume><fpage>31</fpage><lpage>45</lpage><pub-id pub-id-type="doi">10.3897/zookeys.1151.100430</pub-id></mixed-citation></tp:treatment-meta><tp:nomenclature><label>﻿Tribe</label><tp:taxon-name>
              <object-id xmlns:xlink="http://www.w3.org/1999/xlink" content-type="arpha" xlink:type="simple">61C7F5A6-E62E-5B85-9448-E467F2C24237</object-id>
              <tp:taxon-name-part taxon-name-part-type="tribe">Textricini</tp:taxon-name-part>
            </tp:taxon-name><tp:taxon-authority>Lehtinen, 1967</tp:taxon-authority></tp:nomenclature><tp:treatment-sec sec-type="diagnosis" id="SECID0EUKAC"><title>Diagnosis.</title><p>Species considered in <tp:taxon-name><tp:taxon-name-part taxon-name-part-type="tribe">Textricini</tp:taxon-name-part></tp:taxon-name> have a very long terminal segment of the posterior lateral spinnerets (Fig. <xref ref-type="fig" rid="F1">1C</xref>), and a strongly recurved posterior eye row (vs procurved in <tp:taxon-name><tp:taxon-name-part taxon-name-part-type="tribe">Agelenini</tp:taxon-name-part></tp:taxon-name>, straight in <tp:taxon-name><tp:taxon-name-part taxon-name-part-type="tribe">Tegenariini</tp:taxon-name-part></tp:taxon-name>). Furthermore, males of <tp:taxon-name><tp:taxon-name-part taxon-name-part-type="tribe">Textricini</tp:taxon-name-part></tp:taxon-name> species lack a tegular (= median) apophysis (vs present in all other agelenids; also see Discussion). For other characters, see <xref ref-type="bibr" rid="B15">Lehtinen (1967)</xref> and <xref ref-type="bibr" rid="B3">Bolzern et al. (2010</xref>, <xref ref-type="bibr" rid="B4">2013</xref>).</p><fig id="F1" position="float" orientation="portrait"><object-id xmlns:xlink="http://www.w3.org/1999/xlink" content-type="doi" xlink:type="simple">10.3897/zookeys.1151.100430.figure1</object-id><object-id xmlns:xlink="http://www.w3.org/1999/xlink" content-type="arpha" xlink:type="simple">4F0182A5-1C8C-59D7-99C6-0599F87E1DA5</object-id><label>Figure 1.</label><caption><p><italic><tp:taxon-name><tp:taxon-name-part taxon-name-part-type="genus" reg="Anatextrix">Anatextrix</tp:taxon-name-part><tp:taxon-name-part taxon-name-part-type="species" reg="spectabilis">spectabilis</tp:taxon-name-part></tp:taxon-name></italic> sp. nov. <bold>A</bold> female habitus, dorsal view <bold>B</bold> male habitus, dorsal view <bold>C</bold> spinnerets of the male, lateral view. Scale bars: 0.2 <abbrev xmlns:xlink="http://www.w3.org/1999/xlink" xlink:title="millimetres" id="ABBRID0EXMAC" xlink:type="simple">mm</abbrev>, unless stated otherwise.</p></caption><graphic xmlns:xlink="http://www.w3.org/1999/xlink" xlink:href="zookeys-1151-031_article-100430__-g001.jpg" position="float" orientation="portrait" xlink:type="simple" id="oo_817158.jpg"><uri content-type="original_file" xlink:type="simple">https://binary.pensoft.net/fig/817158</uri></graphic></fig></tp:treatment-sec><tp:treatment-sec sec-type="Composition" id="SECID0EANAC"><title>Composition.</title><p>Thirty species in four genera: <italic><tp:taxon-name><tp:taxon-name-part taxon-name-part-type="genus" reg="Anatextrix">Anatextrix</tp:taxon-name-part></tp:taxon-name></italic> gen. nov. (one species), <italic><tp:taxon-name><tp:taxon-name-part taxon-name-part-type="genus" reg="Lycosoides">Lycosoides</tp:taxon-name-part></tp:taxon-name></italic> Lucas, 1846 (14 species), <italic><tp:taxon-name><tp:taxon-name-part taxon-name-part-type="genus" reg="Maimuna">Maimuna</tp:taxon-name-part></tp:taxon-name></italic> Lehtinen, 1967 (eight species), and <italic><tp:taxon-name><tp:taxon-name-part taxon-name-part-type="genus" reg="Textrix">Textrix</tp:taxon-name-part></tp:taxon-name></italic> Sundevall, 1833 (seven species).</p></tp:treatment-sec><ref-list><ref id="B15"><mixed-citation xmlns:xlink="http://www.w3.org/1999/xlink" xlink:type="simple"><person-group><name name-style="western"><surname>Lehtinen</surname><given-names>PT</given-names></name></person-group> (<year>1967</year>) <article-title>Classification of the cribellate spiders and some allied families, with notes on the evolution of the suborder <tp:taxon-name><tp:taxon-name-part taxon-name-part-type="infraorder">Araneomorpha</tp:taxon-name-part></tp:taxon-name>.</article-title><source>Annales Zoologici Fennici</source><volume>4</volume>: <fpage>199</fpage>–<lpage>468</lpage>.</mixed-citation></ref><ref id="B3"><mixed-citation xmlns:xlink="http://www.w3.org/1999/xlink" xlink:type="simple"><person-group><name name-style="western"><surname>Bolzern</surname><given-names>A</given-names></name><name name-style="western"><surname>Hänggi</surname><given-names>A</given-names></name><name name-style="western"><surname>Burckhardt</surname><given-names>D</given-names></name></person-group> (<year>2010</year>) <article-title><italic><tp:taxon-name><tp:taxon-name-part taxon-name-part-type="genus">Aterigena</tp:taxon-name-part></tp:taxon-name></italic>, a new genus of funnel-web spider, shedding some light on the <italic><tp:taxon-name><tp:taxon-name-part taxon-name-part-type="genus">Tegenaria</tp:taxon-name-part></tp:taxon-name></italic>-<italic><tp:taxon-name><tp:taxon-name-part taxon-name-part-type="genus">Malthonica</tp:taxon-name-part></tp:taxon-name></italic> problem (<tp:taxon-name><tp:taxon-name-part taxon-name-part-type="order">Araneae</tp:taxon-name-part></tp:taxon-name>: <tp:taxon-name><tp:taxon-name-part taxon-name-part-type="family">Agelenidae</tp:taxon-name-part></tp:taxon-name>).</article-title><source>The Journal of Arachnology</source><volume>38</volume>(<issue>2</issue>): <fpage>162</fpage>–<lpage>182</lpage>. <ext-link xlink:type="simple" ext-link-type="doi" xlink:href="10.1636/A09-78.1">https://doi.org/10.1636/A09-78.1</ext-link></mixed-citation></ref><ref id="B4"><mixed-citation xmlns:xlink="http://www.w3.org/1999/xlink" xlink:type="simple"><person-group><name name-style="western"><surname>Bolzern</surname><given-names>A</given-names></name><name name-style="western"><surname>Burckhardt</surname><given-names>D</given-names></name><name name-style="western"><surname>Hänggi</surname><given-names>A</given-names></name></person-group> (<year>2013</year>) <article-title>Phylogeny and taxonomy of European funnel-web spiders of the <italic><tp:taxon-name><tp:taxon-name-part taxon-name-part-type="genus">Tegenaria</tp:taxon-name-part></tp:taxon-name></italic>-<italic><tp:taxon-name><tp:taxon-name-part taxon-name-part-type="genus">Malthonica</tp:taxon-name-part></tp:taxon-name></italic> complex (<tp:taxon-name><tp:taxon-name-part taxon-name-part-type="order">Araneae</tp:taxon-name-part></tp:taxon-name>: <tp:taxon-name><tp:taxon-name-part taxon-name-part-type="family">Agelenidae</tp:taxon-name-part></tp:taxon-name>) based upon morphological and molecular data.</article-title><source>Zoological Journal of the Linnean Society</source><volume>168</volume>(<issue>4</issue>): <fpage>723</fpage>–<lpage>848</lpage>. <ext-link xlink:type="simple" ext-link-type="doi" xlink:href="10.1111/zoj.12040">https://doi.org/10.1111/zoj.12040</ext-link></mixed-citation></ref></ref-list></tp:taxon-treatment>
