# Supplementary material for: ﻿A new genus of Textricini Lehtinen, 1967 (Araneae, Agelenidae) from Anatolia
Source: Zookeys. 2023 Feb 28;1151:31–45. doi: 10.3897/zookeys.1151.100430 (PMC10193445; doi:10.3897/zookeys.1151.100430)
Supplement: XML Treatment for Anatextrix [file zookeys.1151.100430-treatment2.xml]

<!DOCTYPE tp:taxon-treatment
  PUBLIC "-//TaxonX//DTD Taxonomic Treatment Publishing DTD v0 20100105//EN" "tax-treatment-NSO.dtd">
<tp:taxon-treatment xmlns:tp="http://www.plazi.org/taxpub"><tp:treatment-meta><kwd-group><label>Taxon classification</label><kwd>
                <named-content content-type="kingdom">Animalia</named-content>
              </kwd><kwd>
                <named-content content-type="order">Araneae</named-content>
              </kwd><kwd>
                <named-content content-type="family">Agelenidae</named-content>
              </kwd></kwd-group><mixed-citation publication-type="journal"><person-group><name><surname>Kaya</surname><given-names>Rahşen S.</given-names></name><name><surname>Zamani</surname><given-names>Alireza</given-names></name><name><surname>Yağmur</surname><given-names>Ersen Aydın</given-names></name><name><surname>Marusik</surname><given-names>Yuri M.</given-names></name></person-group><article-title>﻿A new genus of <tp:taxon-name><tp:taxon-name-part taxon-name-part-type="tribe">Textricini</tp:taxon-name-part></tp:taxon-name> Lehtinen, 1967 (<tp:taxon-name><tp:taxon-name-part taxon-name-part-type="order">Araneae</tp:taxon-name-part></tp:taxon-name>, <tp:taxon-name><tp:taxon-name-part taxon-name-part-type="family">Agelenidae</tp:taxon-name-part></tp:taxon-name>) from Anatolia</article-title><source>Zookeys</source><day>28</day><month>02</month><year>2023</year><volume>1151</volume><fpage>31</fpage><lpage>45</lpage><pub-id pub-id-type="doi">10.3897/zookeys.1151.100430</pub-id></mixed-citation></tp:treatment-meta><tp:nomenclature><label>﻿Genus</label><tp:taxon-name>
              <object-id xmlns:xlink="http://www.w3.org/1999/xlink" content-type="arpha" xlink:type="simple">C5F01027-922D-55F8-BA34-BD01AC87D031</object-id>
              <tp:taxon-name-part taxon-name-part-type="genus" reg="Anatextrix">Anatextrix</tp:taxon-name-part>
              <object-id xmlns:xlink="http://www.w3.org/1999/xlink" content-type="zoobank" xlink:type="simple">https://zoobank.org/3E23C193-9504-47BF-B38A-DDE6BAE44DEE</object-id>
            </tp:taxon-name><tp:taxon-status xmlns:xlink="http://www.w3.org/1999/xlink" xlink:type="simple">gen. nov.</tp:taxon-status></tp:nomenclature><tp:treatment-sec sec-type="type species" id="SECID0EJJAE"><title>Type species.</title><p><italic><tp:taxon-name><tp:taxon-name-part taxon-name-part-type="genus" reg="Anatextrix">Anatextrix</tp:taxon-name-part><tp:taxon-name-part taxon-name-part-type="species" reg="spectabilis">spectabilis</tp:taxon-name-part></tp:taxon-name></italic> sp. nov.</p></tp:treatment-sec><tp:treatment-sec sec-type="etymology" id="SECID0E1JAE"><title>Etymology.</title><p>The generic epithet is a combination of Anatolia and <italic><tp:taxon-name><tp:taxon-name-part taxon-name-part-type="genus" reg="Textrix">Textrix</tp:taxon-name-part></tp:taxon-name></italic>; gender feminine.</p></tp:treatment-sec><tp:treatment-sec sec-type="diagnosis" id="SECID0EHKAE"><title>Diagnosis.</title><p>The new genus differs from all other genera of <tp:taxon-name><tp:taxon-name-part taxon-name-part-type="tribe">Textricini</tp:taxon-name-part></tp:taxon-name> by having a strongly modified male palpal femur with two outgrowths and two bulges (vs one or none), presence of the palpal prolateral tibial apophysis (<italic><abbrev xmlns:xlink="http://www.w3.org/1999/xlink" xlink:title="prolateral apophysis" id="ABBRID0ETKAE" xlink:type="simple">Pt</abbrev></italic>) and the cymbial prolateral fold (<italic><abbrev xmlns:xlink="http://www.w3.org/1999/xlink" xlink:title="cymbial fold" id="ABBRID0EYKAE" xlink:type="simple">Cf</abbrev></italic>) (vs lacking), the straight mesal part of the embolic base (vs round) (cf. Figs <xref ref-type="fig" rid="F2">2A</xref>, <xref ref-type="fig" rid="F4">4A</xref>, <xref ref-type="fig" rid="F8">8A–F</xref>), and by having a thin septum in the epigyne (vs absent). Furthermore, the female of <italic><tp:taxon-name><tp:taxon-name-part taxon-name-part-type="genus" reg="Anatextrix">Anatextrix</tp:taxon-name-part><tp:taxon-name-part taxon-name-part-type="species" reg="spectabilis">spectabilis</tp:taxon-name-part></tp:taxon-name></italic> sp. nov. differs from those of <italic><tp:taxon-name><tp:taxon-name-part taxon-name-part-type="genus" reg="Textrix">Textrix</tp:taxon-name-part></tp:taxon-name></italic> by having no epigynal fovea and scape (vs present). From the females of the two other genera, the female of this species differs by the anterior position of the receptacles (vs mesal or posterior).</p><fig id="F2" position="float" orientation="portrait"><object-id xmlns:xlink="http://www.w3.org/1999/xlink" content-type="doi" xlink:type="simple">10.3897/zookeys.1151.100430.figure2</object-id><object-id xmlns:xlink="http://www.w3.org/1999/xlink" content-type="arpha" xlink:type="simple">82D621FC-567E-5191-ABAB-BBEAE22E3458</object-id><label>Figure 2.</label><caption><p>Male palp of <italic><tp:taxon-name><tp:taxon-name-part taxon-name-part-type="genus" reg="Anatextrix">Anatextrix</tp:taxon-name-part><tp:taxon-name-part taxon-name-part-type="species" reg="spectabilis">spectabilis</tp:taxon-name-part></tp:taxon-name></italic> sp. nov. <bold>A–C</bold> full palp, retrolateral, prolateral and retrodorsal views <bold>D, E</bold> details of the embolus and the posterior arm of the conductor, prodorsal and prolateral views. Scale bars: 0.2 <abbrev xmlns:xlink="http://www.w3.org/1999/xlink" xlink:title="millimetres" id="ABBRID0ERMAE" xlink:type="simple">mm</abbrev>, unless stated otherwise. Abbreviations: <italic><abbrev xmlns:xlink="http://www.w3.org/1999/xlink" xlink:title="distal bulge" id="ABBRID0EWMAE" xlink:type="simple">Db</abbrev></italic> – distal bulge, <italic>Pb</italic> – proximal bulge, <italic>So</italic> – stump-like outgrowth, <italic><abbrev xmlns:xlink="http://www.w3.org/1999/xlink" xlink:title="spine-like outgrowth" id="ABBRID0E6MAE" xlink:type="simple">Sp</abbrev></italic> – spine-like outgrowth, <italic><abbrev xmlns:xlink="http://www.w3.org/1999/xlink" xlink:title="ventral apophysis" id="ABBRID0EENAE" xlink:type="simple">Va</abbrev></italic> – ventral apophysis.</p></caption><graphic xmlns:xlink="http://www.w3.org/1999/xlink" xlink:href="zookeys-1151-031_article-100430__-g002.jpg" position="float" orientation="portrait" xlink:type="simple" id="oo_817159.jpg"><uri content-type="original_file" xlink:type="simple">https://binary.pensoft.net/fig/817159</uri></graphic></fig></tp:treatment-sec><tp:treatment-sec sec-type="description" id="SECID0ENNAE"><title>Description.</title><p>Same as for the type species.</p></tp:treatment-sec><tp:treatment-sec sec-type="Composition" id="SECID0ESNAE"><title>Composition.</title><p>Only the type species.</p></tp:treatment-sec><tp:treatment-sec sec-type="distribution" id="SECID0EXNAE"><title>Distribution.</title><p>Same as for the type species.</p></tp:treatment-sec><tp:treatment-sec><!--Section generated to contain objects referenced in tp:taxon-treatment.--><fig id="F4" position="float" orientation="portrait"><object-id xmlns:xlink="http://www.w3.org/1999/xlink" content-type="doi" xlink:type="simple">10.3897/zookeys.1151.100430.figure4</object-id><object-id xmlns:xlink="http://www.w3.org/1999/xlink" content-type="arpha" xlink:type="simple">D49890FB-098C-5EA7-AA8E-2BB0593F8BEE</object-id><label>Figure 4.</label><caption><p>Male palp of <italic><tp:taxon-name><tp:taxon-name-part taxon-name-part-type="genus" reg="Anatextrix">Anatextrix</tp:taxon-name-part><tp:taxon-name-part taxon-name-part-type="species" reg="spectabilis">spectabilis</tp:taxon-name-part></tp:taxon-name></italic> sp. nov. <bold>A</bold> ventral view <bold>B</bold> prolateral view <bold>C</bold> proventral view <bold>D</bold> dorsal view. Scale bars: 0.2 <abbrev xmlns:xlink="http://www.w3.org/1999/xlink" xlink:title="millimetres" id="ABBRID0EU4AE" xlink:type="simple">mm</abbrev>. Abbreviations: <italic>Ca</italic> – anterior arm of the conductor, <italic><abbrev xmlns:xlink="http://www.w3.org/1999/xlink" xlink:title="posterior arm of the conductor" id="ABBRID0E24AE" xlink:type="simple">Cp</abbrev></italic> – posterior arm of the conductor, <italic><abbrev xmlns:xlink="http://www.w3.org/1999/xlink" xlink:title="cymbial fold" id="ABBRID0EA5AE" xlink:type="simple">Cf</abbrev></italic> – cymbial fold, <italic><abbrev xmlns:xlink="http://www.w3.org/1999/xlink" xlink:title="base of the embolus" id="ABBRID0EF5AE" xlink:type="simple">Eb</abbrev></italic> – base of the embolus, <italic>Kt</italic> – ventral keel, <italic><abbrev xmlns:xlink="http://www.w3.org/1999/xlink" xlink:title="prolateral apophysis" id="ABBRID0EM5AE" xlink:type="simple">Pt</abbrev></italic> – prolateral apophysis, <italic>Rt</italic> – retrolateral apophysis.</p></caption><graphic xmlns:xlink="http://www.w3.org/1999/xlink" xlink:href="zookeys-1151-031_article-100430__-g004.jpg" position="float" orientation="portrait" xlink:type="simple" id="oo_817161.jpg"><uri content-type="original_file" xlink:type="simple">https://binary.pensoft.net/fig/817161</uri></graphic></fig><fig id="F8" position="float" orientation="portrait"><object-id xmlns:xlink="http://www.w3.org/1999/xlink" content-type="doi" xlink:type="simple">10.3897/zookeys.1151.100430.figure8</object-id><object-id xmlns:xlink="http://www.w3.org/1999/xlink" content-type="arpha" xlink:type="simple">60108586-57BC-5395-B77B-6DF74AD4A760</object-id><label>Figure 8.</label><caption><p>Male palps of the type species of three genera belonging to <tp:taxon-name><tp:taxon-name-part taxon-name-part-type="tribe">Textricini</tp:taxon-name-part></tp:taxon-name>: <italic><tp:taxon-name><tp:taxon-name-part taxon-name-part-type="genus" reg="Lycosoides">Lycosoides</tp:taxon-name-part><tp:taxon-name-part taxon-name-part-type="species" reg="coarctata">coarctata</tp:taxon-name-part></tp:taxon-name></italic> (<bold>A, D</bold>), <italic><tp:taxon-name><tp:taxon-name-part taxon-name-part-type="genus" reg="Maimuna">Maimuna</tp:taxon-name-part><tp:taxon-name-part taxon-name-part-type="species" reg="vestita">vestita</tp:taxon-name-part></tp:taxon-name></italic> (<bold>B, E</bold>) and <italic><tp:taxon-name><tp:taxon-name-part taxon-name-part-type="genus" reg="Textrix">Textrix</tp:taxon-name-part><tp:taxon-name-part taxon-name-part-type="species" reg="denticulata">denticulata</tp:taxon-name-part></tp:taxon-name></italic> (<bold>C, F</bold>) <bold>A–C</bold> ventral view <bold>D–F</bold> retrolateral view <bold>A, C, D, F</bold> courtesy of P. Oger <bold>B, E</bold> from <xref ref-type="bibr" rid="B13">Dimitrov (2022)</xref>, courtesy of D. Dimitrov. Abbreviation: <italic><abbrev xmlns:xlink="http://www.w3.org/1999/xlink" xlink:title="dorsal branch of the conductor" id="ABBRID0EWMAG" xlink:type="simple">Bd</abbrev></italic> – dorsal branch of the conductor.</p></caption><graphic xmlns:xlink="http://www.w3.org/1999/xlink" xlink:href="zookeys-1151-031_article-100430__-g008.jpg" position="float" orientation="portrait" xlink:type="simple" id="oo_817165.jpg"><uri content-type="original_file" xlink:type="simple">https://binary.pensoft.net/fig/817165</uri></graphic></fig></tp:treatment-sec><ref-list><ref id="B13"><mixed-citation xmlns:xlink="http://www.w3.org/1999/xlink" xlink:type="simple"><person-group><name name-style="western"><surname>Dimitrov</surname><given-names>D</given-names></name></person-group> (<year>2022</year>) <article-title>A review of the genus <italic><tp:taxon-name><tp:taxon-name-part taxon-name-part-type="genus">Maimuna</tp:taxon-name-part></tp:taxon-name></italic> Lehtinen, 1967 (<tp:taxon-name><tp:taxon-name-part taxon-name-part-type="order">Araneae</tp:taxon-name-part></tp:taxon-name>, <tp:taxon-name><tp:taxon-name-part taxon-name-part-type="family">Agelenidae</tp:taxon-name-part></tp:taxon-name>) in Turkey, with a description of a new species.</article-title><source>Zootaxa</source><volume>5124</volume>(<issue>3</issue>): <fpage>383</fpage>–<lpage>390</lpage>. <ext-link xlink:type="simple" ext-link-type="doi" xlink:href="10.11646/zootaxa.5124.3.7">https://doi.org/10.11646/zootaxa.5124.3.7</ext-link></mixed-citation></ref></ref-list></tp:taxon-treatment>
