# Supplementary material for: ﻿A new genus of Textricini Lehtinen, 1967 (Araneae, Agelenidae) from Anatolia
Source: Zookeys. 2023 Feb 28;1151:31–45. doi: 10.3897/zookeys.1151.100430 (PMC10193445; doi:10.3897/zookeys.1151.100430)
Supplement: XML Treatment for Anatextrix spectabilis [file zookeys.1151.100430-treatment3.xml]

<!DOCTYPE tp:taxon-treatment
  PUBLIC "-//TaxonX//DTD Taxonomic Treatment Publishing DTD v0 20100105//EN" "tax-treatment-NSO.dtd">
<tp:taxon-treatment xmlns:tp="http://www.plazi.org/taxpub"><tp:treatment-meta><kwd-group><label>Taxon classification</label><kwd>
                <named-content content-type="kingdom">Animalia</named-content>
              </kwd><kwd>
                <named-content content-type="order">Araneae</named-content>
              </kwd><kwd>
                <named-content content-type="family">Agelenidae</named-content>
              </kwd></kwd-group><mixed-citation publication-type="journal"><person-group><name><surname>Kaya</surname><given-names>Rahşen S.</given-names></name><name><surname>Zamani</surname><given-names>Alireza</given-names></name><name><surname>Yağmur</surname><given-names>Ersen Aydın</given-names></name><name><surname>Marusik</surname><given-names>Yuri M.</given-names></name></person-group><article-title>﻿A new genus of <tp:taxon-name><tp:taxon-name-part taxon-name-part-type="tribe">Textricini</tp:taxon-name-part></tp:taxon-name> Lehtinen, 1967 (<tp:taxon-name><tp:taxon-name-part taxon-name-part-type="order">Araneae</tp:taxon-name-part></tp:taxon-name>, <tp:taxon-name><tp:taxon-name-part taxon-name-part-type="family">Agelenidae</tp:taxon-name-part></tp:taxon-name>) from Anatolia</article-title><source>Zookeys</source><day>28</day><month>02</month><year>2023</year><volume>1151</volume><fpage>31</fpage><lpage>45</lpage><pub-id pub-id-type="doi">10.3897/zookeys.1151.100430</pub-id></mixed-citation></tp:treatment-meta><tp:nomenclature><label>﻿</label><tp:taxon-name>
              <object-id xmlns:xlink="http://www.w3.org/1999/xlink" content-type="arpha" xlink:type="simple">44382823-923E-56F6-9CE2-090F37CBBA91</object-id>
              <tp:taxon-name-part taxon-name-part-type="genus" reg="Anatextrix">Anatextrix</tp:taxon-name-part>
              <tp:taxon-name-part taxon-name-part-type="species" reg="spectabilis">spectabilis</tp:taxon-name-part>
              <object-id xmlns:xlink="http://www.w3.org/1999/xlink" content-type="zoobank" xlink:type="simple">https://zoobank.org/A95490E1-44D5-411A-BFF0-17B6E3F877AD</object-id>
            </tp:taxon-name><tp:taxon-status xmlns:xlink="http://www.w3.org/1999/xlink" xlink:type="simple">sp. nov.</tp:taxon-status><xref ref-type="fig" rid="F1">Figs 1A–C</xref><xref ref-type="fig" rid="F2">, 2A–E</xref><xref ref-type="fig" rid="F3">, 3A–E</xref><xref ref-type="fig" rid="F4">, 4A–D</xref><xref ref-type="fig" rid="F5">, 5A–C</xref><xref ref-type="fig" rid="F6">, 6A–C</xref><xref ref-type="fig" rid="F7">, 7A–G</xref></tp:nomenclature><tp:treatment-sec sec-type="type material" id="SECID0EBQAE"><title>Type material.</title><p><bold><italic>Holotype</italic></bold> ♂ (<abbrev xmlns:xlink="http://www.w3.org/1999/xlink" xlink:title="Zoological Museum of the Bursa Uludağ University" id="ABBRID0EMQAE" xlink:type="simple">ZMUU</abbrev>), Türkiye: <bold>Mersin Province</bold>: Erdemli district, <named-content xmlns:xlink="http://www.w3.org/1999/xlink" content-type="dwc:verbatimCoordinates" xlink:type="simple"><named-content content-type="geo-json" specific-use="{&#34;type&#34;:&#34;Point&#34;,&#34;coordinates&#34;:[34.150000,36.733333]}" id="NCID0EVQAE" xlink:type="simple">36°44'N, 34°09'E</named-content></named-content>, 960 m a.s.l., 18.07.2015, hand collection (E.A. Yağmur). <bold><italic>Paratypes</italic></bold>: 1♂2♀ (<named-content xmlns:xlink="http://www.w3.org/1999/xlink" content-type="dwc:institutional_code" xlink:title="Zoological Museum of the University of Turku" xlink:href="http://grbio.org/institution/university-turku" xlink:type="simple">ZMUT</named-content>), same data as for the holotype; 1♂17♀ (<abbrev xmlns:xlink="http://www.w3.org/1999/xlink" xlink:title="Zoological Museum of the Bursa Uludağ University" id="ABBRID0EBRAE" xlink:type="simple">ZMUU</abbrev>), same data as for the holotype; <bold>Adana Province</bold>: 2♂12♀ (<abbrev xmlns:xlink="http://www.w3.org/1999/xlink" xlink:title="Zoological Museum of the Bursa Uludağ University" id="ABBRID0EHRAE" xlink:type="simple">ZMUU</abbrev>), Pozantı district, <named-content xmlns:xlink="http://www.w3.org/1999/xlink" content-type="dwc:verbatimCoordinates" xlink:type="simple"><named-content content-type="geo-json" specific-use="{&#34;type&#34;:&#34;Point&#34;,&#34;coordinates&#34;:[34.919722,37.432778]}" id="NCID0EORAE" xlink:type="simple">37°25'58"N, 34°55'11"</named-content></named-content>E, 1396 m a.s.l., 27.09.2018, hand collection (R.S. Kaya and E.A. Yağmur); 2♂2♀ (<abbrev xmlns:xlink="http://www.w3.org/1999/xlink" xlink:title="Alaşehir Zoological Museum of Manisa Celal Bayar University" id="ABBRID0ETRAE" xlink:type="simple">AZMM</abbrev>), same locality, 31.10.2017–02.04.2018, pitfall traps, (E.A. Yağmur); 8♂3♀ (<abbrev xmlns:xlink="http://www.w3.org/1999/xlink" xlink:title="Zoological Museum of the Bursa Uludağ University" id="ABBRID0EXRAE" xlink:type="simple">ZMUU</abbrev>), same locality, 31.10.2017–02.04.2018, pitfall traps, (E.A. Yağmur); 15♂6♀ (<abbrev xmlns:xlink="http://www.w3.org/1999/xlink" xlink:title="Zoological Museum of the Bursa Uludağ University" id="ABBRID0E2RAE" xlink:type="simple">ZMUU</abbrev>), same locality, 04.08.2018–19.07.2019, pitfall traps, (E.A. Yağmur).</p><fig id="F3" position="float" orientation="portrait"><object-id xmlns:xlink="http://www.w3.org/1999/xlink" content-type="doi" xlink:type="simple">10.3897/zookeys.1151.100430.figure3</object-id><object-id xmlns:xlink="http://www.w3.org/1999/xlink" content-type="arpha" xlink:type="simple">14754955-E176-57FF-9511-3C02A6C1F1A3</object-id><label>Figure 3.</label><caption><p>Male palpal femur and patella of <italic><tp:taxon-name><tp:taxon-name-part taxon-name-part-type="genus" reg="Anatextrix">Anatextrix</tp:taxon-name-part><tp:taxon-name-part taxon-name-part-type="species" reg="spectabilis">spectabilis</tp:taxon-name-part></tp:taxon-name></italic> sp. nov. <bold>A</bold> prolateral view <bold>B</bold> prodorsal view <bold>C</bold> dorsal view <bold>D</bold> retrolateral view <bold>E</bold> ventral view. Scale bars: 0.2 <abbrev xmlns:xlink="http://www.w3.org/1999/xlink" xlink:title="millimetres" id="ABBRID0E3SAE" xlink:type="simple">mm</abbrev>.</p></caption><graphic xmlns:xlink="http://www.w3.org/1999/xlink" xlink:href="zookeys-1151-031_article-100430__-g003.jpg" position="float" orientation="portrait" xlink:type="simple" id="oo_817160.jpg"><uri content-type="original_file" xlink:type="simple">https://binary.pensoft.net/fig/817160</uri></graphic></fig></tp:treatment-sec><tp:treatment-sec sec-type="etymology" id="SECID0EFTAE"><title>Etymology.</title><p>The specific epithet is a Latin adjective meaning “remarkable”.</p></tp:treatment-sec><tp:treatment-sec sec-type="diagnosis" id="SECID0EKTAE"><title>Diagnosis.</title><p>Same as for the genus.</p></tp:treatment-sec><tp:treatment-sec sec-type="description" id="SECID0EPTAE"><title>Description.</title><p><bold>Male (Holotype).</bold> Habitus as in Fig. <xref ref-type="fig" rid="F1">1B</xref>. Total length 6.55. Carapace 3.57 long, 1.22 wide at pars cephalica, 2.37 wide at pars thoracica. Eye sizes: <abbrev xmlns:xlink="http://www.w3.org/1999/xlink" xlink:title="anterior median eye" id="ABBRID0E2TAE" xlink:type="simple">AME</abbrev>: 0.11, <abbrev xmlns:xlink="http://www.w3.org/1999/xlink" xlink:title="anterior lateral eye" id="ABBRID0E6TAE" xlink:type="simple">ALE</abbrev>: 0.15, <abbrev xmlns:xlink="http://www.w3.org/1999/xlink" xlink:title="posterior median eye" id="ABBRID0EDUAE" xlink:type="simple">PME</abbrev>: 0.22, <abbrev xmlns:xlink="http://www.w3.org/1999/xlink" xlink:title="posterior lateral eye" id="ABBRID0EHUAE" xlink:type="simple">PLE</abbrev>: 0.16. Carapace, sternum, labium, and maxillae light brown; carapace with darker submedian bands. Chelicerae light reddish brown, each with 3 pro- and 2 retromarginal teeth. Legs yellowish brown, with annulations. Abdomen dorsally dark greyish with lighter foliate pattern, light greyish ventrally. Spinnerets light greyish, darker basally (Fig. <xref ref-type="fig" rid="F1">1C</xref>). Measurements of legs: I: 7.48 (2.00, 0.90, 1.53, 1.95, 1.10), II: 7.75 (2.15, 0.89, 1.53, 2.00, 1.18), III: 7.78 (2.00, 0.93, 1.60, 2.20, 1.05), IV: 9.64 (2.55, 0.84, 1.95, 2.97, 1.33). Spination is given in Table <xref ref-type="table" rid="T1">1</xref>.</p><table-wrap id="T1" position="float" orientation="portrait"><label>Table 1.</label><caption><p>Spination of legs of <italic><tp:taxon-name><tp:taxon-name-part taxon-name-part-type="genus" reg="Anatextrix">Anatextrix</tp:taxon-name-part><tp:taxon-name-part taxon-name-part-type="species" reg="spectabilis">spectabilis</tp:taxon-name-part></tp:taxon-name></italic> sp. nov. The letter “p” indicates paired spines.</p></caption><table id="TID0E3FAG" rules="all"><tbody><tr><th rowspan="1" colspan="2"/><th rowspan="1" colspan="1">
                      <abbrev xmlns:xlink="http://www.w3.org/1999/xlink" xlink:title="femur" id="ABBRID0ETVAE" xlink:type="simple">Fe</abbrev>
                    </th><th rowspan="1" colspan="1">
                      <abbrev xmlns:xlink="http://www.w3.org/1999/xlink" xlink:title="patella" id="ABBRID0E2VAE" xlink:type="simple">Pa</abbrev>
                    </th><th rowspan="1" colspan="1">
                      <abbrev xmlns:xlink="http://www.w3.org/1999/xlink" xlink:title="tibia" id="ABBRID0EDWAE" xlink:type="simple">Ti</abbrev>
                    </th><th rowspan="1" colspan="1">
                      <abbrev xmlns:xlink="http://www.w3.org/1999/xlink" xlink:title="metatarsus" id="ABBRID0ELWAE" xlink:type="simple">Mt</abbrev>
                    </th></tr><tr><th rowspan="1" colspan="2"/><th rowspan="1" colspan="1">d-<abbrev xmlns:xlink="http://www.w3.org/1999/xlink" xlink:title="prolateral" id="ABBRID0EXWAE" xlink:type="simple">pl</abbrev>-<abbrev xmlns:xlink="http://www.w3.org/1999/xlink" xlink:title="retrolateral" id="ABBRID0E2WAE" xlink:type="simple">rl</abbrev></th><th rowspan="1" colspan="1">d-<abbrev xmlns:xlink="http://www.w3.org/1999/xlink" xlink:title="prolateral" id="ABBRID0ECXAE" xlink:type="simple">pl</abbrev>-<abbrev xmlns:xlink="http://www.w3.org/1999/xlink" xlink:title="retrolateral" id="ABBRID0EGXAE" xlink:type="simple">rl</abbrev></th><th rowspan="1" colspan="1">d-<abbrev xmlns:xlink="http://www.w3.org/1999/xlink" xlink:title="prolateral" id="ABBRID0ENXAE" xlink:type="simple">pl</abbrev>-<abbrev xmlns:xlink="http://www.w3.org/1999/xlink" xlink:title="retrolateral" id="ABBRID0ERXAE" xlink:type="simple">rl</abbrev>-v</th><th rowspan="1" colspan="1"><abbrev xmlns:xlink="http://www.w3.org/1999/xlink" xlink:title="prolateral" id="ABBRID0EZXAE" xlink:type="simple">pl</abbrev>-<abbrev xmlns:xlink="http://www.w3.org/1999/xlink" xlink:title="retrolateral" id="ABBRID0E4XAE" xlink:type="simple">rl</abbrev>-v</th></tr><tr><td rowspan="2" colspan="1">
                      <bold>I</bold>
                    </td><td rowspan="1" colspan="1">♂</td><td rowspan="1" colspan="1">3-1-1</td><td rowspan="1" colspan="1">2-1-1</td><td rowspan="1" colspan="1">1-2-1-1+2p</td><td rowspan="1" colspan="1">1-1-3p</td></tr><tr><td rowspan="1" colspan="1">♀</td><td rowspan="1" colspan="1">3-1-1</td><td rowspan="1" colspan="1">2-1-1</td><td rowspan="1" colspan="1">1-2-1-1+1p</td><td rowspan="1" colspan="1">2-2-2p</td></tr><tr><td rowspan="2" colspan="1">
                      <bold>II</bold>
                    </td><td rowspan="1" colspan="1">♂</td><td rowspan="1" colspan="1">3-1-1</td><td rowspan="1" colspan="1">2-1-1</td><td rowspan="1" colspan="1">1-2-1-1+1p</td><td rowspan="1" colspan="1">2-2-3p</td></tr><tr><td rowspan="1" colspan="1">♀</td><td rowspan="1" colspan="1">3-1-1</td><td rowspan="1" colspan="1">2-1-1</td><td rowspan="1" colspan="1">1-2-1-1+1p</td><td rowspan="1" colspan="1">2-2-3p</td></tr><tr><td rowspan="2" colspan="1">
                      <bold>III</bold>
                    </td><td rowspan="1" colspan="1">♂</td><td rowspan="1" colspan="1">3-1-1</td><td rowspan="1" colspan="1">2-1-1</td><td rowspan="1" colspan="1">1-2-2-1+1p</td><td rowspan="1" colspan="1">3-2-3p</td></tr><tr><td rowspan="1" colspan="1">♀</td><td rowspan="1" colspan="1">3-1-1</td><td rowspan="1" colspan="1">2-1-1</td><td rowspan="1" colspan="1">1-2-3-3p</td><td rowspan="1" colspan="1">3-3-3p</td></tr><tr><td rowspan="2" colspan="1">
                      <bold>IV</bold>
                    </td><td rowspan="1" colspan="1">♂</td><td rowspan="1" colspan="1">3-1-1</td><td rowspan="1" colspan="1">2-1-1</td><td rowspan="1" colspan="1">2-2-2-2+1p</td><td rowspan="1" colspan="1">3-3-3p</td></tr><tr><td rowspan="1" colspan="1">♀</td><td rowspan="1" colspan="1">3-1-1</td><td rowspan="1" colspan="1">2-1-1</td><td rowspan="1" colspan="1">2-2-2-2+1p</td><td rowspan="1" colspan="1">3-3-3p</td></tr></tbody></table></table-wrap><fig id="F4" position="float" orientation="portrait"><object-id xmlns:xlink="http://www.w3.org/1999/xlink" content-type="doi" xlink:type="simple">10.3897/zookeys.1151.100430.figure4</object-id><object-id xmlns:xlink="http://www.w3.org/1999/xlink" content-type="arpha" xlink:type="simple">D49890FB-098C-5EA7-AA8E-2BB0593F8BEE</object-id><label>Figure 4.</label><caption><p>Male palp of <italic><tp:taxon-name><tp:taxon-name-part taxon-name-part-type="genus" reg="Anatextrix">Anatextrix</tp:taxon-name-part><tp:taxon-name-part taxon-name-part-type="species" reg="spectabilis">spectabilis</tp:taxon-name-part></tp:taxon-name></italic> sp. nov. <bold>A</bold> ventral view <bold>B</bold> prolateral view <bold>C</bold> proventral view <bold>D</bold> dorsal view. Scale bars: 0.2 <abbrev xmlns:xlink="http://www.w3.org/1999/xlink" xlink:title="millimetres" id="ABBRID0EU4AE" xlink:type="simple">mm</abbrev>. Abbreviations: <italic>Ca</italic> – anterior arm of the conductor, <italic><abbrev xmlns:xlink="http://www.w3.org/1999/xlink" xlink:title="posterior arm of the conductor" id="ABBRID0E24AE" xlink:type="simple">Cp</abbrev></italic> – posterior arm of the conductor, <italic><abbrev xmlns:xlink="http://www.w3.org/1999/xlink" xlink:title="cymbial fold" id="ABBRID0EA5AE" xlink:type="simple">Cf</abbrev></italic> – cymbial fold, <italic><abbrev xmlns:xlink="http://www.w3.org/1999/xlink" xlink:title="base of the embolus" id="ABBRID0EF5AE" xlink:type="simple">Eb</abbrev></italic> – base of the embolus, <italic>Kt</italic> – ventral keel, <italic><abbrev xmlns:xlink="http://www.w3.org/1999/xlink" xlink:title="prolateral apophysis" id="ABBRID0EM5AE" xlink:type="simple">Pt</abbrev></italic> – prolateral apophysis, <italic>Rt</italic> – retrolateral apophysis.</p></caption><graphic xmlns:xlink="http://www.w3.org/1999/xlink" xlink:href="zookeys-1151-031_article-100430__-g004.jpg" position="float" orientation="portrait" xlink:type="simple" id="oo_817161.jpg"><uri content-type="original_file" xlink:type="simple">https://binary.pensoft.net/fig/817161</uri></graphic></fig><p>Palp as in Figs <xref ref-type="fig" rid="F2">2A–E</xref>, <xref ref-type="fig" rid="F3">3A–E</xref>, <xref ref-type="fig" rid="F4">4A–D</xref>, <xref ref-type="fig" rid="F5">5A–C</xref>, <xref ref-type="fig" rid="F6">6A–C</xref>; femur relatively short (ca 3× longer than wide, 1.5× shorter than cymbium) and strongly modified: slightly bent, with proximal (<italic>Pb</italic>) and distal (<italic><abbrev xmlns:xlink="http://www.w3.org/1999/xlink" xlink:title="distal bulge" id="ABBRID0EQ6AE" xlink:type="simple">Db</abbrev></italic>) bulges and 2 outgrowths: spine-like (<italic><abbrev xmlns:xlink="http://www.w3.org/1999/xlink" xlink:title="spine-like outgrowth" id="ABBRID0EV6AE" xlink:type="simple">Sp</abbrev></italic>) and larger stump-like (<italic>So</italic>). Patella short, wider than long, with ventral apophysis (<italic><abbrev xmlns:xlink="http://www.w3.org/1999/xlink" xlink:title="ventral apophysis" id="ABBRID0E36AE" xlink:type="simple">Va</abbrev></italic>). Tibia slightly wider than long in retrolateral view, with retrolateral (<italic>Rt</italic>) conical apophysis directed laterally, ventral keel (<italic>Kt</italic>) and prolateral apophysis (<italic><abbrev xmlns:xlink="http://www.w3.org/1999/xlink" xlink:title="prolateral apophysis" id="ABBRID0EGAAG" xlink:type="simple">Pt</abbrev></italic>). Cymbium droplet-shaped, ca 1.7× longer than wide, with small baso-prolateral fold (<italic><abbrev xmlns:xlink="http://www.w3.org/1999/xlink" xlink:title="cymbial fold" id="ABBRID0ELAAG" xlink:type="simple">Cf</abbrev></italic>). Subtegulum (<italic><abbrev xmlns:xlink="http://www.w3.org/1999/xlink" xlink:title="subtegulum" id="ABBRID0EQAAG" xlink:type="simple">St</abbrev></italic>) round, hidden by tegulum and conductor. Tegulum (<italic><abbrev xmlns:xlink="http://www.w3.org/1999/xlink" xlink:title="tegulum" id="ABBRID0EVAAG" xlink:type="simple">Te</abbrev></italic>) small, round, hidden by conductor and embolus base. Conductor very large, ca 0.7× shorter than cymbium; anterior and posterior parts extending over tegulum; anterior arm (<italic>Ca</italic>) as long as wide, posterior arm (<italic><abbrev xmlns:xlink="http://www.w3.org/1999/xlink" xlink:title="posterior arm of the conductor" id="ABBRID0E3AAG" xlink:type="simple">Cp</abbrev></italic>) more than 2× longer than wide; posterior part of posterior arm very broad and extending ventrally; tip of posterior arm trifurcate. Embolus proper originates at about 8 o’clock position and terminates at about 5 o’clock position; base of embolus (<italic><abbrev xmlns:xlink="http://www.w3.org/1999/xlink" xlink:title="base of the embolus" id="ABBRID0EBBAG" xlink:type="simple">Eb</abbrev></italic>) not rounded: mesal part straight, prolateral part bent on right angle.</p><fig id="F5" position="float" orientation="portrait"><object-id xmlns:xlink="http://www.w3.org/1999/xlink" content-type="doi" xlink:type="simple">10.3897/zookeys.1151.100430.figure5</object-id><object-id xmlns:xlink="http://www.w3.org/1999/xlink" content-type="arpha" xlink:type="simple">5A571A6F-1B31-5BFA-A85D-F3CD162B3364</object-id><label>Figure 5.</label><caption><p>Male palp of <italic><tp:taxon-name><tp:taxon-name-part taxon-name-part-type="genus" reg="Anatextrix">Anatextrix</tp:taxon-name-part><tp:taxon-name-part taxon-name-part-type="species" reg="spectabilis">spectabilis</tp:taxon-name-part></tp:taxon-name></italic> sp. nov. <bold>A</bold> retrolateral view <bold>B</bold> dissected bulb, retrolateral view <bold>C</bold> details of the embolus and the posterior arm of the conductor, anteroventral view. Scale bars: 0.2 <abbrev xmlns:xlink="http://www.w3.org/1999/xlink" xlink:title="millimetres" id="ABBRID0E5BAG" xlink:type="simple">mm</abbrev>. Abbreviations: <italic><abbrev xmlns:xlink="http://www.w3.org/1999/xlink" xlink:title="subtegulum" id="ABBRID0EDCAG" xlink:type="simple">St</abbrev></italic> – subtegulum, <italic><abbrev xmlns:xlink="http://www.w3.org/1999/xlink" xlink:title="tegulum" id="ABBRID0EICAG" xlink:type="simple">Te</abbrev></italic> – tegulum.</p></caption><graphic xmlns:xlink="http://www.w3.org/1999/xlink" xlink:href="zookeys-1151-031_article-100430__-g005.jpg" position="float" orientation="portrait" xlink:type="simple" id="oo_817162.jpg"><uri content-type="original_file" xlink:type="simple">https://binary.pensoft.net/fig/817162</uri></graphic></fig><p><bold>Female (Paratype, <named-content xmlns:xlink="http://www.w3.org/1999/xlink" content-type="dwc:institutional_code" xlink:title="Zoological Museum of the University of Turku" xlink:href="http://grbio.org/institution/university-turku" xlink:type="simple">ZMUT</named-content>).</bold> Habitus as in Fig. <xref ref-type="fig" rid="F1">1A</xref>. Total length 6.75. Carapace 2.95 long, 1.16 wide at pars cephalica, 2.97 wide at pars thoracica. Eye sizes: <abbrev xmlns:xlink="http://www.w3.org/1999/xlink" xlink:title="anterior median eye" id="ABBRID0E5CAG" xlink:type="simple">AME</abbrev>: 0.10, <abbrev xmlns:xlink="http://www.w3.org/1999/xlink" xlink:title="anterior lateral eye" id="ABBRID0ECDAG" xlink:type="simple">ALE</abbrev>: 0.15, <abbrev xmlns:xlink="http://www.w3.org/1999/xlink" xlink:title="posterior median eye" id="ABBRID0EGDAG" xlink:type="simple">PME</abbrev>: 0.22, <abbrev xmlns:xlink="http://www.w3.org/1999/xlink" xlink:title="posterior lateral eye" id="ABBRID0EKDAG" xlink:type="simple">PLE</abbrev>: 0.14. Coloration generally as in male, except for darker submedian bands on carapace and more distinct annulations on legs. Measurements of legs: I: 6.55 (1.80, 0.87, 1.30, 1.58, 1.00), II: 6.73 (1.87, 0.93, 1.30, 1.57, 1.06), III: 6.98 (1.90, 0.90, 1.33, 1.85, 1.00), IV: 9.05 (2.29, 1.04, 1.92, 2.60, 1.20). Spination is given in Table <xref ref-type="table" rid="T1">1</xref>.</p><fig id="F6" position="float" orientation="portrait"><object-id xmlns:xlink="http://www.w3.org/1999/xlink" content-type="doi" xlink:type="simple">10.3897/zookeys.1151.100430.figure6</object-id><object-id xmlns:xlink="http://www.w3.org/1999/xlink" content-type="arpha" xlink:type="simple">C77B7F2F-29BC-5807-8795-57F67D9853E4</object-id><label>Figure 6.</label><caption><p>Dissected bulb of <italic><tp:taxon-name><tp:taxon-name-part taxon-name-part-type="genus" reg="Anatextrix">Anatextrix</tp:taxon-name-part><tp:taxon-name-part taxon-name-part-type="species" reg="spectabilis">spectabilis</tp:taxon-name-part></tp:taxon-name></italic> sp. nov. <bold>A</bold> ventral view <bold>B</bold> prolateral view <bold>C</bold> anterior view. Scale bars: 0.2 <abbrev xmlns:xlink="http://www.w3.org/1999/xlink" xlink:title="millimetres" id="ABBRID0ELEAG" xlink:type="simple">mm</abbrev>. Abbreviations: <italic><abbrev xmlns:xlink="http://www.w3.org/1999/xlink" xlink:title="subtegulum" id="ABBRID0EQEAG" xlink:type="simple">St</abbrev></italic> – subtegulum, <italic><abbrev xmlns:xlink="http://www.w3.org/1999/xlink" xlink:title="tegulum" id="ABBRID0EVEAG" xlink:type="simple">Te</abbrev></italic> – tegulum.</p></caption><graphic xmlns:xlink="http://www.w3.org/1999/xlink" xlink:href="zookeys-1151-031_article-100430__-g006.jpg" position="float" orientation="portrait" xlink:type="simple" id="oo_817163.jpg"><uri content-type="original_file" xlink:type="simple">https://binary.pensoft.net/fig/817163</uri></graphic></fig><p>Epigyne as in Fig. <xref ref-type="fig" rid="F7">7A–G</xref>; epigynal plate 1.6× wider than long; fovea lacking depression, weakly sclerotized with thin septum (<italic><abbrev xmlns:xlink="http://www.w3.org/1999/xlink" xlink:title="septum" id="ABBRID0EFFAG" xlink:type="simple">Se</abbrev></italic>), anterior part delimited by well sclerotized margin, posterior part delimited by weakly sclerotized margins; septum not covered by setae; copulatory openings (<italic>Oc</italic>) located on posterior margin on both sides of septum; copulatory ducts (<italic><abbrev xmlns:xlink="http://www.w3.org/1999/xlink" xlink:title="copulatory duct" id="ABBRID0EMFAG" xlink:type="simple">Cd</abbrev></italic>) fused, forming a rectangular plate ca 2× longer than wide (Fig. <xref ref-type="fig" rid="F7">7G</xref>); receptacles (<italic><abbrev xmlns:xlink="http://www.w3.org/1999/xlink" xlink:title="receptacle" id="ABBRID0EVFAG" xlink:type="simple">Re</abbrev></italic>) small, suboval, located anteriorly and separated by ca one length of each; fertilization ducts (<italic><abbrev xmlns:xlink="http://www.w3.org/1999/xlink" xlink:title="fertilization duct" id="ABBRID0E1FAG" xlink:type="simple">Fd</abbrev></italic>) short and small.</p><fig id="F7" position="float" orientation="portrait"><object-id xmlns:xlink="http://www.w3.org/1999/xlink" content-type="doi" xlink:type="simple">10.3897/zookeys.1151.100430.figure7</object-id><object-id xmlns:xlink="http://www.w3.org/1999/xlink" content-type="arpha" xlink:type="simple">B59A1BA4-B5AD-50DD-B65E-E4E2F848BD2E</object-id><label>Figure 7.</label><caption><p>Epigyne of <italic><tp:taxon-name><tp:taxon-name-part taxon-name-part-type="genus" reg="Anatextrix">Anatextrix</tp:taxon-name-part><tp:taxon-name-part taxon-name-part-type="species" reg="spectabilis">spectabilis</tp:taxon-name-part></tp:taxon-name></italic> sp. nov. <bold>A</bold> intact, ventral view <bold>B, G</bold> macerated, ventral view <bold>C, D</bold> vulva, dorsal view <bold>E, F</bold> same, lateral and anterior views. Scale bars: 0.2 <abbrev xmlns:xlink="http://www.w3.org/1999/xlink" xlink:title="millimetres" id="ABBRID0EZGAG" xlink:type="simple">mm</abbrev>. Abbreviations: <italic><abbrev xmlns:xlink="http://www.w3.org/1999/xlink" xlink:title="copulatory duct" id="ABBRID0E5GAG" xlink:type="simple">Cd</abbrev></italic> – copulatory duct, <italic><abbrev xmlns:xlink="http://www.w3.org/1999/xlink" xlink:title="fertilization duct" id="ABBRID0EDHAG" xlink:type="simple">Fd</abbrev></italic> – fertilization duct, <italic>Oc</italic> – copulatory opening, <italic><abbrev xmlns:xlink="http://www.w3.org/1999/xlink" xlink:title="receptacle" id="ABBRID0EKHAG" xlink:type="simple">Re</abbrev></italic> – receptacle, <italic><abbrev xmlns:xlink="http://www.w3.org/1999/xlink" xlink:title="septum" id="ABBRID0EPHAG" xlink:type="simple">Se</abbrev></italic> – septum.</p></caption><graphic xmlns:xlink="http://www.w3.org/1999/xlink" xlink:href="zookeys-1151-031_article-100430__-g007.jpg" position="float" orientation="portrait" xlink:type="simple" id="oo_817164.jpg"><uri content-type="original_file" xlink:type="simple">https://binary.pensoft.net/fig/817164</uri></graphic></fig></tp:treatment-sec><tp:treatment-sec sec-type="natural history" id="SECID0EYHAG"><title>Natural history.</title><p>The specimens were collected off their funnel-webs constructed under the stones or within shrubs and crevices in the soil. The habitat is a typical maquis shrubland dominated by <italic><tp:taxon-name><tp:taxon-name-part taxon-name-part-type="genus" reg="Quercus">Quercus</tp:taxon-name-part></tp:taxon-name></italic> L. (<tp:taxon-name><tp:taxon-name-part taxon-name-part-type="family">Fagaceae</tp:taxon-name-part></tp:taxon-name>) and <italic><tp:taxon-name><tp:taxon-name-part taxon-name-part-type="genus" reg="Pinus">Pinus</tp:taxon-name-part></tp:taxon-name></italic> L. (<tp:taxon-name><tp:taxon-name-part taxon-name-part-type="family">Pinaceae</tp:taxon-name-part></tp:taxon-name>) at Erdemli (Mersin), while it is dominated by <italic><tp:taxon-name><tp:taxon-name-part taxon-name-part-type="genus" reg="Abies">Abies</tp:taxon-name-part></tp:taxon-name></italic> Mill. (<tp:taxon-name><tp:taxon-name-part taxon-name-part-type="family">Pinaceae</tp:taxon-name-part></tp:taxon-name>) at Pozantı (Adana).</p></tp:treatment-sec><tp:treatment-sec sec-type="distribution" id="SECID0ECJAG"><title>Distribution.</title><p>Known only from the provinces of Mersin and Adana, southern Türkiye.</p></tp:treatment-sec><tp:treatment-sec><!--Section generated to contain objects referenced in tp:taxon-treatment.--><fig id="F1" position="float" orientation="portrait"><object-id xmlns:xlink="http://www.w3.org/1999/xlink" content-type="doi" xlink:type="simple">10.3897/zookeys.1151.100430.figure1</object-id><object-id xmlns:xlink="http://www.w3.org/1999/xlink" content-type="arpha" xlink:type="simple">4F0182A5-1C8C-59D7-99C6-0599F87E1DA5</object-id><label>Figure 1.</label><caption><p><italic><tp:taxon-name><tp:taxon-name-part taxon-name-part-type="genus" reg="Anatextrix">Anatextrix</tp:taxon-name-part><tp:taxon-name-part taxon-name-part-type="species" reg="spectabilis">spectabilis</tp:taxon-name-part></tp:taxon-name></italic> sp. nov. <bold>A</bold> female habitus, dorsal view <bold>B</bold> male habitus, dorsal view <bold>C</bold> spinnerets of the male, lateral view. Scale bars: 0.2 <abbrev xmlns:xlink="http://www.w3.org/1999/xlink" xlink:title="millimetres" id="ABBRID0EXMAC" xlink:type="simple">mm</abbrev>, unless stated otherwise.</p></caption><graphic xmlns:xlink="http://www.w3.org/1999/xlink" xlink:href="zookeys-1151-031_article-100430__-g001.jpg" position="float" orientation="portrait" xlink:type="simple" id="oo_817158.jpg"><uri content-type="original_file" xlink:type="simple">https://binary.pensoft.net/fig/817158</uri></graphic></fig><fig id="F2" position="float" orientation="portrait"><object-id xmlns:xlink="http://www.w3.org/1999/xlink" content-type="doi" xlink:type="simple">10.3897/zookeys.1151.100430.figure2</object-id><object-id xmlns:xlink="http://www.w3.org/1999/xlink" content-type="arpha" xlink:type="simple">82D621FC-567E-5191-ABAB-BBEAE22E3458</object-id><label>Figure 2.</label><caption><p>Male palp of <italic><tp:taxon-name><tp:taxon-name-part taxon-name-part-type="genus" reg="Anatextrix">Anatextrix</tp:taxon-name-part><tp:taxon-name-part taxon-name-part-type="species" reg="spectabilis">spectabilis</tp:taxon-name-part></tp:taxon-name></italic> sp. nov. <bold>A–C</bold> full palp, retrolateral, prolateral and retrodorsal views <bold>D, E</bold> details of the embolus and the posterior arm of the conductor, prodorsal and prolateral views. Scale bars: 0.2 <abbrev xmlns:xlink="http://www.w3.org/1999/xlink" xlink:title="millimetres" id="ABBRID0ERMAE" xlink:type="simple">mm</abbrev>, unless stated otherwise. Abbreviations: <italic><abbrev xmlns:xlink="http://www.w3.org/1999/xlink" xlink:title="distal bulge" id="ABBRID0EWMAE" xlink:type="simple">Db</abbrev></italic> – distal bulge, <italic>Pb</italic> – proximal bulge, <italic>So</italic> – stump-like outgrowth, <italic><abbrev xmlns:xlink="http://www.w3.org/1999/xlink" xlink:title="spine-like outgrowth" id="ABBRID0E6MAE" xlink:type="simple">Sp</abbrev></italic> – spine-like outgrowth, <italic><abbrev xmlns:xlink="http://www.w3.org/1999/xlink" xlink:title="ventral apophysis" id="ABBRID0EENAE" xlink:type="simple">Va</abbrev></italic> – ventral apophysis.</p></caption><graphic xmlns:xlink="http://www.w3.org/1999/xlink" xlink:href="zookeys-1151-031_article-100430__-g002.jpg" position="float" orientation="portrait" xlink:type="simple" id="oo_817159.jpg"><uri content-type="original_file" xlink:type="simple">https://binary.pensoft.net/fig/817159</uri></graphic></fig></tp:treatment-sec></tp:taxon-treatment>
